# Supplementary material for: Proteome Profiling of Rabies-Infected and Uninfected Dog Brain Tissues, Cerebrospinal Fluids and Serum Samples
Source: Proteomes. 2025 Dec 15;13(4):66. doi: 10.3390/proteomes13040066 (PMC12736986; doi:10.3390/proteomes13040066)
Supplement: Supplementary file 1 [file proteomes-13-00066-s001.zip]

Archive with 1 entries (1 files):
- proteomes-3885518-supplementary.pdf
